# Supplementary material for: GC-MS Guided Phytochemical Fingerprinting and Multi-Target Therapeutic Evaluation of Ixora chinensis Lam. Leaves: Insights into Its Hypoglycemic and Analgesic Activities
Source: Biology (Basel). 2026 Apr 8;15(8):592. doi: 10.3390/biology15080592 (PMC13114147; doi:10.3390/biology15080592)
Supplement: Supplementary file 1 [file biology-15-00592-s001.zip]

Archive with 3 entries (2 files):
- biology-4239433-supplementary/
- biology-4239433-supplementary/biology-4239433-Supplementary file 1.pdf
- biology-4239433-supplementary/biology-4239433-Supplementary file 2.pdf
